# Supplementary material for: The Link between Autosomal Dominant Polycystic Kidney Disease and Chromosomal Instability: Exploring the Relationship
Source: Int J Mol Sci. 2024 Mar 2;25(5):2936. doi: 10.3390/ijms25052936 (PMC10932443; doi:10.3390/ijms25052936)
Supplement: Supplementary file 1 [file ijms-25-02936-s001.zip]

Archive with 1 entries (1 files):
- ijms-2872696-supplementary.pdf
